# Supplementary material for: Phytochemical Analysis and Antidiarrheal Activity of Stem Bark Decoctions of Pentadesma butyracea Sabine (Clusiaceae)
Source: Molecules. 2024 Dec 7;29(23):5789. doi: 10.3390/molecules29235789 (PMC11643820; doi:10.3390/molecules29235789)
Supplement: Supplementary file 1 [file molecules-29-05789-s001.zip]

Archive with 1 entries (1 files):
- molecules-3228536-supplementary.pdf
